# Supplementary material for: Effective pandemic policy design through feedback does not need accurate predictions
Source: PLOS Glob Public Health. 2023 Feb 3;3(2):e0000955. doi: 10.1371/journal.pgph.0000955 (PMC10021468; doi:10.1371/journal.pgph.0000955)
Supplement: S1 Appendix — (ZIP) [file pgph.0000955.s001.zip]

Archive with 2 entries (2 files):
- S1_Appendix.tex
- S1_Appendix.pdf
