# Supplementary material for: Effective pandemic policy design through feedback does not need accurate predictions
Source: PLOS Glob Public Health. 2023 Feb 3;3(2):e0000955. doi: 10.1371/journal.pgph.0000955 (PMC10021468; doi:10.1371/journal.pgph.0000955)
Supplement: S2 Appendix — (ZIP) [file pgph.0000955.s002.zip › S2_Appendix.tex]

\section*{S2 Appendix. Controller tuning: Simple internal model control (SIMC) }\label{B-controller}
In this work, we use a simple proportional-integral (PI) feedback controller \eqref{Eq-PICTRL}, tuned using SIMC (simple internal model control). PI and PID (proportional-integral-derivative) controllers are used in the majority of industrial control applications, and a multitude of tuning methods exist. The SIMC rules were developed for process control applications, and presented as ``Probably the best simple PID tuning rules in the world'' \cite{skogestad2001probably}. Process control applications often involve complex and nonlinear processes for which accurate models may not exist. The SIMC rules offer a practical solution for such problems, where a simple linear model is used to approximate a complex system and to identify appropriate parameters for feedback control.
COVID-19 exhibits complex, nonlinear behaviour, yet can be approximated with a simple approximate model, and therefore the SIMC method can be used to tune a feedback controller. 

The first step in SIMC is to find a linear first- or second-order plus time delay model that approximates the system dynamics.
Section \ref{feedback} describes the proposed model approximation, which is then given by:
\begin{equation}
    \frac{d^{2}z(t)}{dt^{2}} = A \frac{dz(t)}{dt} + B \cdot v(t-d)
\end{equation}
The parameter values, $A=-0.5787$ and $B= 0.1572$, are derived using a least squares approximation to the nonlinear SEEIQR model \eqref{Eq-SEEIR} with nominal parameters in Table \ref{T-MCrange}. These parameters are thus tuned to this pandemic model for British Columbia.
The parameters $A,B$ and $d$ determine the time it takes for the system to respond (the delay $d$), the time constant to reach the constant slope, $\tau_2 = -1/A$, and the slope of the response, also referred to as the gain of the system, $k = -B/A$. 

The second step in SIMC involves defining the controller (the function that maps $z(t)$ to the intervention variable $v(t)=u(t)-u_0$), with controller parameters determined by the approximate linear dynamics.
For a system where the time delay $d$ is larger than the time constant $\tau_2$, the SIMC rules \cite{skogestad2001probably} recommend a proportional-integral control policy \eqref{Eq-PICTRL}, repeated here for readability. 
\begin{equation} 
v(t) = K_{p} \cdot e(t) + K_{i} \cdot \int_{t_0}^{t} e(\tau) d\tau
\end{equation}
The controller parameters can then be calculated according to: 
\begin{equation}
\begin{split}
    \theta &= d+\tau_2 = d -1/A\\
     K_p &= \frac{1}{k}\frac{1}{\tau_c + \theta}= \frac{-A}{B}\frac{1}{\tau_c + \theta} \\
     K_i &= \frac{K_p}{4(\tau_c + \theta)}\\
     \end{split}
\end{equation}
The SIMC tuning rules introduce a single tuning parameter $\tau_c$ that defines the aggressiveness of the controller, by which we mean that a small value of $\tau_c$ corresponds to an aggressive controller with a fast speed of response, while a large value of $\tau_c$ corresponds to a more conservative controller with a slower response, better stability and increased robustness to uncertainty in the model. In this work, we {chose} $\tau_c = 30$ days for feedback with a long delay ($d = 14$ in Scenario 1) and $\tau_c = 15$ for a 2-day delay ($d = 2$ in Scenario 2). {The controller parameters are then calculated to be %$K_{p}=0.0805$, $K_{i}=4.4008 \cdot 10^{-4}$ 
$K_{p}=0.081$, $K_{i}=4.4 \cdot 10^{-4}$ for feedback with 14-day delay \eqref{Eq-meashosp}, and %$K_{p}=0.1965$, $K_{i}=0.0026$ 
$K_{p}=0.20$, $K_{i}=2.6 \cdot 10^{-3}$ for the feedback with 2-day delay \eqref{Eq-meastest}.}
